# Supplementary material for: ComMap: a software to perform large-scale structure-based mapping for cross-linking mass spectrometry
Source: Bioinformatics. 2023 Feb 20;39(2):btad077. doi: 10.1093/bioinformatics/btad077 (PMC9960907; doi:10.1093/bioinformatics/btad077)
Supplement: btad077_Supplementary_Data [file btad077_supplementary_data.zip]

Archive with 3 entries (3 files):
- 6z6n.pse
- Supplementary Note.docx
- 6Z6N.m4v
